# Supplementary material for: Impact of the China-Pakistan Economic Corridor on the China-Europe and China-Middle East trading route selection
Source: PLoS One. 2023 Jul 13;18(7):e0288328. doi: 10.1371/journal.pone.0288328 (PMC10343051; doi:10.1371/journal.pone.0288328)
Supplement: S1 Data set — (XLSX) [file pone.0288328.s001.xlsx]

## Sheet: Distance
Traditional Route
Provinces	Road distance in Km to specific port	distance in Nautical miles to MiddleEast	Time in days in sea	Sea distance in Kms	Distance in Nautical miles to Europe	Time in days in sea	Sea distance in Kms	Road distance	Total distance to Middle East in Kms	Total distance to Europe in Kms
Xinjiang	3950	7341	25.5	13595.5	12277	42.6	22737	3950	17545.5	26687
Tibet	3954	7341	25.5	13595.5	12277	42.6	22737	3954	17549.5	26691
Inner Mongolia	1748	7341	25.5	13595.5	12277	42.6	22737	1748	15343.5	24485
Guangdong	86	6508	22.6	12052.8	11444	39.7	21194.3	86	12138.8	21280.3
Guangxi	674	6508	22.6	12052.8	11444	39.7	21194.3	674	12726.8	21868.3
Hainan	618	6508	22.6	12052.8	11444	39.7	21194.3	618	12670.8	21812.3
Shanghai	5	7341	25.5	13595.5	12277	42.6	22737	5	13600.5	22742
Jiangsu	312	7341	25.5	13595.5	12277	42.6	22737	312	13907.5	23049
Anhui	467	7341	25.5	13595.5	12277	42.6	22737	467	14062.5	23204
Zhejiang	110	7289	25.3	13499.2	12225	42.4	22640.7	110	13609.2	22750.7
Fujian	702	7289	25.3	13499.2	12225	42.4	22640.7	702	14201.2	23342.7
Jiangxi	672	7289	25.3	13499.2	12225	42.4	22640.7	672	14171.2	23312.7
Shandong	341	7693	26.7	14247.4	12629	43.9	23388.9	341	14588.4	23729.9
Henan	677	7693	26.7	14247.4	12629	43.9	23388.9	677	14924.4	24065.9
Tianjin	57	8087	28.1	14977.1	13023	45.2	24118.6	57	15034.1	24175.6
Beijing	172	8087	28.1	14977.1	13023	45.2	24118.6	172	15149.1	24290.6
Hebei	395	8087	28.1	14977.1	13023	45.2	24118.6	395	15372.1	24513.6
Liaoning	402	7911	27.5	14651.2	12846	44.6	23790.8	402	15053.2	24192.8
Jilin	787	7911	27.5	14651.2	12846	44.6	23790.8	787	15438.2	24577.8
Heilongjiang	931	7911	27.5	14651.2	12846	44.6	23790.8	931	15582.2	24721.8
Qinghai	2259	7341	25.5	13595.5	12277	42.6	22737	2259	15854.5	24996
Gansu	2015	7341	25.5	13595.5	12277	42.6	22737	2015	15610.5	24752
Ningxia	1989	7341	25.5	13595.5	12277	42.6	22737	1989	15584.5	24726
Shanxi	1377	7341	25.5	13595.5	12277	42.6	22737	1377	14972.5	24114
Shaanxi	1426	7341	25.5	13595.5	12277	42.6	22737	1426	15021.5	24163
Sichuan	1969	7341	25.5	13595.5	12277	42.6	22737	1969	15564.5	24706
Chongqing	1701	7341	25.5	13595.5	12277	42.6	22737	1701	15296.5	24438
Yunnan	2389	7341	25.5	13595.5	12277	42.6	22737	2389	15984.5	25126
Guizhou	1840	7341	25.5	13595.5	12277	42.6	22737	1840	15435.5	24577
Hunan	1119	7341	25.5	13595.5	12277	42.6	22737	1119	14714.5	23856
Hubei	832	7341	25.5	13595.5	12277	42.6	22737	832	14427.5	23569
New CPEC Route
Provinces	Road Distance from Kasghar to Gwadar in kms	Road Distance from Different provinces to Kasghar in Kms	Total road distance	Distacne in Nautical Miles from Gwadar to MiddleEast	Time in Days	Distacne in Kilometers from Gwadar to MiddleEast	Distacne in Nautical Miles from Gwadar to Europe	Time in Days	Distacne in Kilometers from Gwadar to Europe	Total distance to MiddleEast	Total distance to Europe
Xinjiang	2800	0	2800	2127	7.4	3364.91	7063	24.5	11173.7	6164.91	13973.7
Tibet	2800	3322	6122	2127	7.4	3364.91	7063	24.5	11173.7	9486.91	17295.7
Inner Mongolia	2800	4003	6803	2127	7.4	3364.91	7063	24.5	11173.7	10167.9	17976.7
Guangdong	2800	5360	8160	2127	7.4	3364.91	7063	24.5	11173.7	11524.9	19333.7
Guangxi	2800	5137	7937	2127	7.4	3364.91	7063	24.5	11173.7	11301.9	19110.7
Hainan	2800	5728	8528	2127	7.4	3364.91	7063	24.5	11173.7	11892.9	19701.7
Shanghai	2800	5114	7914	2127	7.4	3364.91	7063	24.5	11173.7	11278.9	19087.7
Jiangsu	2800	4824	7624	2127	7.4	3364.91	7063	24.5	11173.7	10988.9	18797.7
Anhui	2800	4658	7458	2127	7.4	3364.91	7063	24.5	11173.7	10822.9	18631.7
Zhejiang	2800	5070	7870	2127	7.4	3364.91	7063	24.5	11173.7	11234.9	19043.7
Fujian	2800	5380	8180	2127	7.4	3364.91	7063	24.5	11173.7	11544.9	19353.7
Jiangxi	2800	4840	7640	2127	7.4	3364.91	7063	24.5	11173.7	11004.9	18813.7
Shandong	2800	4306	7106	2127	7.4	3364.91	7063	24.5	11173.7	10470.9	18279.7
Henan	2800	4213	7013	2127	7.4	3364.91	7063	24.5	11173.7	10377.9	18186.7
Tianjin	2800	4415	7215	2127	7.4	3364.91	7063	24.5	11173.7	10579.9	18388.7
Beijing	2800	4343	7143	2127	7.4	3364.91	7063	24.5	11173.7	10507.9	18316.7
Hebei	2800	4112	6912	2127	7.4	3364.91	7063	24.5	11173.7	10276.9	18085.7
Liaoning	2800	5044	7844	2127	7.4	3364.91	7063	24.5	11173.7	11208.9	19017.7
Jilin	2800	5433	8233	2127	7.4	3364.91	7063	24.5	11173.7	11597.9	19406.7
Heilongjiang	2800	5150	7950	2127	7.4	3364.91	7063	24.5	11173.7	11314.9	19123.7
Qinghai	2800	2873	5673	2127	7.4	3364.91	7063	24.5	11173.7	9037.91	16846.7
Gansu	2800	3092	5892	2127	7.4	3364.91	7063	24.5	11173.7	9256.91	17065.7
Ningxia	2800	3327	6127	2127	7.4	3364.91	7063	24.5	11173.7	9491.91	17300.7
Shanxi	2800	3893	6693	2127	7.4	3364.91	7063	24.5	11173.7	10057.9	17866.7
Shaanxi	2800	3745	6545	2127	7.4	3364.91	7063	24.5	11173.7	9909.91	17718.7
Sichuan	2800	4061	6861	2127	7.4	3364.91	7063	24.5	11173.7	10225.9	18034.7
Chongqing	2800	4187	6987	2127	7.4	3364.91	7063	24.5	11173.7	10351.9	18160.7
Yunnan	2800	4880	7680	2127	7.4	3364.91	7063	24.5	11173.7	11044.9	18853.7
Guizhou	2800	4564	7364	2127	7.4	3364.91	7063	24.5	11173.7	10728.9	18537.7
Hunan	2800	4724	7524	2127	7.4	3364.91	7063	24.5	11173.7	10888.9	18697.7
Hubei	2800	4481	7281	2127	7.4	3364.91	7063	24.5	11173.7	10645.9	18454.7
Summary
Provinces	Total distance to MiddleEast (Tradational Route)	Total distance to MiddleEast (New CPEC Route)	Difference	Total distance to Europe (Tradational Route)	Total distance to Europe (New CPEC Route)	Difference
Xinjiang	17545.5	6164.91	11380.6	26687	13973.7	12713.3
Tibet	17549.5	9486.91	8062.62	26691	17295.7	9395.34
Inner Mongolia	15343.5	10167.9	5175.62	24485	17976.7	6508.34
Guangdong	12138.8	11524.9	613.902	21280.3	19333.7	1946.62
Guangxi	12726.8	11301.9	1424.9	21868.3	19110.7	2757.62
Hainan	12670.8	11892.9	777.902	21812.3	19701.7	2110.62
Shanghai	13600.5	11278.9	2321.62	22742	19087.7	3654.34
Jiangsu	13907.5	10988.9	2918.62	23049	18797.7	4251.34
Anhui	14062.5	10822.9	3239.62	23204	18631.7	4572.34
Zhejiang	13609.2	11234.9	2374.31	22750.7	19043.7	3707.03
Fujian	14201.2	11544.9	2656.31	23342.7	19353.7	3989.03
Jiangxi	14171.2	11004.9	3166.31	23312.7	18813.7	4499.03
Shandong	14588.4	10470.9	4117.52	23729.9	18279.7	5450.24
Henan	14924.4	10377.9	4546.52	24065.9	18186.7	5879.24
Tianjin	15034.1	10579.9	4454.21	24175.6	18388.7	5786.93
Beijing	15149.1	10507.9	4641.21	24290.6	18316.7	5973.93
Hebei	15372.1	10276.9	5095.21	24513.6	18085.7	6427.93
Liaoning	15053.2	11208.9	3844.26	24192.8	19017.7	5175.13
Jilin	15438.2	11597.9	3840.26	24577.8	19406.7	5171.13
Heilongjiang	15582.2	11314.9	4267.26	24721.8	19123.7	5598.13
Qinghai	15854.5	9037.91	6816.62	24996	16846.7	8149.34
Gansu	15610.5	9256.91	6353.62	24752	17065.7	7686.34
Ningxia	15584.5	9491.91	6092.62	24726	17300.7	7425.34
Shanxi	14972.5	10057.9	4914.62	24114	17866.7	6247.34
Shaanxi	15021.5	9909.91	5111.62	24163	17718.7	6444.34
Sichuan	15564.5	10225.9	5338.62	24706	18034.7	6671.34
Chongqing	15296.5	10351.9	4944.62	24438	18160.7	6277.34
Yunnan	15984.5	11044.9	4939.62	25126	18853.7	6272.34
Guizhou	15435.5	10728.9	4706.62	24577	18537.7	6039.34
Hunan	14714.5	10888.9	3825.62	23856	18697.7	5158.34
Hubei	14427.5	10645.9	3781.62	23569	18454.7	5114.34

## Sheet: Time
Traditional Route
					MiddleEast		Europe
Provinces	Road distance in Km to specific port	Average speed of Truck	Time in hours	Road time in days	Time in days in sea	Total days	Time in days in sea	Total days
Xinjiang	3950	40km/h	98.75	4.11458	25.5	29.6146	42.6	46.7146
Tibet	3954	40km/h	98.85	4.11875	25.5	29.6187	42.6	46.7188
Inner Mongolia	1748	40km/h	43.7	1.82083	25.5	27.3208	42.6	44.4208
Guangdong	86	40km/h	2.15	0.0895833	22.6	22.6896	39.7	39.7896
Guangxi	674	40km/h	16.85	0.702083	22.6	23.3021	39.7	40.4021
Hainan	618	40km/h	15.45	0.64375	22.6	23.2438	39.7	40.3438
Shanghai	5	40km/h	0.125	0.00520833	25.5	25.5052	42.6	42.6052
Jiangsu	312	40km/h	7.8	0.325	25.5	25.825	42.6	42.925
Anhui	467	40km/h	11.675	0.486458	25.5	25.9865	42.6	43.0865
Zhejiang	110	40km/h	2.75	0.114583	25.3	25.4146	42.4	42.5146
Fujian	702	40km/h	17.55	0.73125	25.3	26.0312	42.4	43.1313
Jiangxi	672	40km/h	16.8	0.7	25.3	26	42.4	43.1
Shandong	341	40km/h	8.525	0.355208	26.7	27.0552	43.9	44.2552
Henan	677	40km/h	16.925	0.705208	26.7	27.4052	43.9	44.6052
Tianjin	57	40km/h	1.425	0.059375	28.1	28.1594	45.2	45.2594
Beijing	172	40km/h	4.3	0.179167	28.1	28.2792	45.2	45.3792
Hebei	395	40km/h	9.875	0.411458	28.1	28.5115	45.2	45.6115
Liaoning	402	40km/h	10.05	0.41875	27.5	27.9187	44.6	45.0188
Jilin	787	40km/h	19.675	0.819792	27.5	28.3198	44.6	45.4198
Heilongjiang	931	40km/h	23.275	0.969792	27.5	28.4698	44.6	45.5698
Qinghai	2259	40km/h	56.475	2.35312	25.5	27.8531	42.6	44.9531
Gansu	2015	40km/h	50.375	2.09896	25.5	27.599	42.6	44.699
Ningxia	1989	40km/h	49.725	2.07187	25.5	27.5719	42.6	44.6719
Shanxi	1377	40km/h	34.425	1.43437	25.5	26.9344	42.6	44.0344
Shaanxi	1426	40km/h	35.65	1.48542	25.5	26.9854	42.6	44.0854
Sichuan	1969	40km/h	49.225	2.05104	25.5	27.551	42.6	44.651
Chongqing	1701	40km/h	42.525	1.77187	25.5	27.2719	42.6	44.3719
Yunnan	2389	40km/h	59.725	2.48854	25.5	27.9885	42.6	45.0885
Guizhou	1840	40km/h	46	1.91667	25.5	27.4167	42.6	44.5167
Hunan	1119	40km/h	27.975	1.16563	25.5	26.6656	42.6	43.7656
Hubei	832	40km/h	20.8	0.866667	25.5	26.3667	42.6	43.4667
New CPEC Route
				MiddleEast			Europe
Provinces	Road Distancefrom specific city to Gwadar Port Km	Average speed of Truck	Road Time in hours	Road time in days from specific city to Gwadar Port	Sea time in days from Gwadar Port to MiddleEast	Total days	Sea time in days from Gwadar Port to Europe	Total days
Xinjiang	2800	40km/h	70	2.91667	7.4	10.3167	24.5	27.4167
Tibet	6122	40km/h	153.05	6.37708	7.4	13.7771	24.5	30.8771
Inner Mongolia	6803	40km/h	170.075	7.08646	7.4	14.4865	24.5	31.5865
Guangdong	8160	40km/h	204	8.5	7.4	15.9	24.5	33
Guangxi	7937	40km/h	198.425	8.26771	7.4	15.6677	24.5	32.7677
Hainan	8528	40km/h	213.2	8.88333	7.4	16.2833	24.5	33.3833
Shanghai	7914	40km/h	197.85	8.24375	7.4	15.6438	24.5	32.7437
Jiangsu	7624	40km/h	190.6	7.94167	7.4	15.3417	24.5	32.4417
Anhui	7458	40km/h	186.45	7.76875	7.4	15.1687	24.5	32.2687
Zhejiang	7870	40km/h	196.75	8.19792	7.4	15.5979	24.5	32.6979
Fujian	8180	40km/h	204.5	8.52083	7.4	15.9208	24.5	33.0208
Jiangxi	7640	40km/h	191	7.95833	7.4	15.3583	24.5	32.4583
Shandong	7106	40km/h	177.65	7.40208	7.4	14.8021	24.5	31.9021
Henan	7013	40km/h	175.325	7.30521	7.4	14.7052	24.5	31.8052
Tianjin	7215	40km/h	180.375	7.51562	7.4	14.9156	24.5	32.0156
Beijing	7143	40km/h	178.575	7.44062	7.4	14.8406	24.5	31.9406
Hebei	6912	40km/h	172.8	7.2	7.4	14.6	24.5	31.7
Liaoning	7844	40km/h	196.1	8.17083	7.4	15.5708	24.5	32.6708
Jilin	8233	40km/h	205.825	8.57604	7.4	15.976	24.5	33.076
Heilongjiang	7950	40km/h	198.75	8.28125	7.4	15.6813	24.5	32.7812
Qinghai	5673	40km/h	141.825	5.90937	7.4	13.3094	24.5	30.4094
Gansu	5892	40km/h	147.3	6.1375	7.4	13.5375	24.5	30.6375
Ningxia	6127	40km/h	153.175	6.38229	7.4	13.7823	24.5	30.8823
Shanxi	6693	40km/h	167.325	6.97187	7.4	14.3719	24.5	31.4719
Shaanxi	6545	40km/h	163.625	6.81771	7.4	14.2177	24.5	31.3177
Sichuan	6861	40km/h	171.525	7.14688	7.4	14.5469	24.5	31.6469
Chongqing	6987	40km/h	174.675	7.27813	7.4	14.6781	24.5	31.7781
Yunnan	7680	40km/h	192	8	7.4	15.4	24.5	32.5
Guizhou	7364	40km/h	184.1	7.67083	7.4	15.0708	24.5	32.1708
Hunan	7524	40km/h	188.1	7.8375	7.4	15.2375	24.5	32.3375
Hubei	7281	40km/h	182.025	7.58438	7.4	14.9844	24.5	32.0844
Summary
Provinces	Total time to MiddleEast in Kms (Tradational Route)	Total time to MiddleEast in Kms (New CPEC Route)	Difference	Total time to Europe in Kms (Tradational Route)	Total time to Europe in Kms (New CPEC Route)	Difference
Xinjiang	29.6146	10.3167	19.2979	43.6625	27	16.6625
Tibet	29.6187	13.7771	15.8417	43.6625	30.8771	12.7854
Inner Mongolia	27.3208	14.4865	12.8344	43.6625	31.5865	12.076
Guangdong	22.6896	15.9	6.78958	40.6417	33	7.64167
Guangxi	23.3021	15.6677	7.63438	40.6417	32.7677	7.87396
Hainan	23.2438	16.2833	6.96042	40.6417	33.3833	7.25833
Shanghai	25.5052	15.6438	9.86146	43.6625	32.7437	10.9188
Jiangsu	25.825	15.3417	10.4833	43.6625	32.4417	11.2208
Anhui	25.9865	15.1687	10.8177	43.6625	32.2687	11.3938
Zhejiang	25.4146	15.5979	9.81667	43.4542	32.6979	10.7563
Fujian	26.0312	15.9208	10.1104	43.4542	33.0208	10.4333
Jiangxi	26	15.3583	10.6417	43.4542	32.4583	10.9958
Shandong	27.0552	14.8021	12.2531	45.0125	31.9021	13.1104
Henan	27.4052	14.7052	12.7	45.0125	31.8052	13.2073
Tianjin	28.1594	14.9156	13.2438	46.3708	32.0156	14.3552
Beijing	28.2792	14.8406	13.4385	46.3708	31.9406	14.4302
Hebei	28.5115	14.6	13.9115	46.3708	31.7	14.6708
Liaoning	27.9187	15.5708	12.3479	45.7458	32.6708	13.075
Jilin	28.3198	15.976	12.3438	45.7458	33.076	12.6698
Heilongjiang	28.4698	15.6813	12.7885	45.7458	32.7812	12.9646
Qinghai	27.8531	13.3094	14.5437	43.6625	30.4094	13.2531
Gansu	27.599	13.5375	14.0615	43.6625	30.6375	13.025
Ningxia	27.5719	13.7823	13.7896	43.6625	30.8823	12.7802
Shanxi	26.9344	14.3719	12.5625	43.6625	31.4719	12.1906
Shaanxi	26.9854	14.2177	12.7677	43.6625	31.3177	12.3448
Sichuan	27.551	14.5469	13.0042	43.6625	31.6469	12.0156
Chongqing	27.2719	14.6781	12.5938	43.6625	31.7781	11.8844
Yunnan	27.9885	15.4	12.5885	43.6625	32.5	11.1625
Guizhou	27.4167	15.0708	12.3458	43.6625	32.1708	11.4917
Hunan	26.6656	15.2375	11.4281	43.6625	32.3375	11.325
Hubei	26.3667	14.9844	11.3823	43.6625	32.0844	11.5781

## Sheet: Cost
Tradational Route
Provinces	Specific Port	Road distance Road Km to specific port	Cost of Road (0.5 $ per km)	Total Road Cost $	Sea cost from specific port to Europe (40 feet container)	Sea cost from specific port to MiddleEast (40 feet container)	Total cost from specific city to MiddleEast	Total cost from specific city to Europe
Xinjiang	Shanghai Port	3950	0.5	1975	7906	3368	5343	9881
Tibet	Shanghai Port	3954	0.5	1977	7906	3368	5345	9883
Inner Mongolia	Shanghai Port	1748	0.5	874	7906	3368	4242	8780
Guangdong	Guangzhou Port	86	0.5	43	7906	4768	4811	7949
Guangxi	Guangzhou Port	674	0.5	337	7906	4768	5105	8243
Hainan	Guangzhou Port	618	0.5	309	7906	4768	5077	8215
Shanghai	Shanghai Port	5	0.5	2.5	10341	3368	3370.5	10343.5
Jiangsu	Shanghai Port	312	0.5	156	10341	3368	3524	10497
Anhui	Shanghai Port	467	0.5	233.5	10341	3368	3601.5	10574.5
Zhejiang	Ningbo Port	110	0.5	55	7906	3868	3923	7961
Fujian	Ningbo Port	702	0.5	351	7906	3868	4219	8257
Jiangxi	Ningbo Port	672	0.5	336	7906	3868	4204	8242
Shandong	Qingdao Port	341	0.5	170.5	7906	3484	3654.5	8076.5
Henan	Qingdao Port	677	0.5	338.5	7906	3484	3822.5	8244.5
Tianjin	Tianjin Port	57	0.5	28.5	7906	3584	3612.5	7934.5
Beijing	Tianjin Port	172	0.5	86	7906	3584	3670	7992
Hebei	Tianjin Port	395	0.5	197.5	7906	3584	3781.5	8103.5
Liaoning	Dalian Port	402	0.5	201	7906	3584	3785	8107
Jilin	Dalian Port	787	0.5	393.5	7906	3584	3977.5	8299.5
Heilongjiang	Dalian Port	931	0.5	465.5	7906	3584	4049.5	8371.5
Qinghai	Shanghai Port	2259	0.5	1129.5	7906	3368	4497.5	9035.5
Gansu	Shanghai Port	2015	0.5	1007.5	7906	3368	4375.5	8913.5
Ningxia	Shanghai Port	1989	0.5	994.5	7906	3368	4362.5	8900.5
Shanxi	Shanghai Port	1377	0.5	688.5	7906	3368	4056.5	8594.5
Shaanxi	Shanghai Port	1426	0.5	713	7906	3368	4081	8619
Sichuan	Shanghai Port	1969	0.5	984.5	7906	3368	4352.5	8890.5
Chongqing	Shanghai Port	1701	0.5	850.5	7906	3368	4218.5	8756.5
Yunnan	Shanghai Port	2389	0.5	1194.5	7906	3368	4562.5	9100.5
Guizhou	Shanghai Port	1840	0.5	920	7906	3368	4288	8826
Hunan	Shanghai Port	1119	0.5	559.5	7906	3368	3927.5	8465.5
Hubei	Shanghai Port	832	0.5	416	7906	3368	3784	8322
New CPEC Route
Provinces	Gwadar Port	Road distance to Gwadar Port from specific city	Cost of Road (0.5 $ per km)	Total Road Cost $	Sea cost from Gwadar to MiddleEast (40 feet container)	Total cost from Gwadar Port to MiddleEast	Sea cost from Gwadar to Europe (40 feet container)	Total cost from Gwadar Port to Europe
Xinjiang	Gwadar Port	2800	0.5	1400	1700	3100	6440	7840
Tibet	Gwadar Port	6122	0.5	3061	1700	4761	6440	9501
Inner Mongolia	Gwadar Port	6803	0.5	3401.5	1700	5101.5	6440	9841.5
Guangdong	Gwadar Port	8160	0.5	4080	1700	5780	6440	10520
Guangxi	Gwadar Port	7937	0.5	3968.5	1700	5668.5	6440	10408.5
Hainan	Gwadar Port	8528	0.5	4264	1700	5964	6440	10704
Shanghai	Gwadar Port	7914	0.5	3957	1700	5657	6440	10397
Jiangsu	Gwadar Port	7624	0.5	3812	1700	5512	6440	10252
Anhui	Gwadar Port	7458	0.5	3729	1700	5429	6440	10169
Zhejiang	Gwadar Port	7870	0.5	3935	1700	5635	6440	10375
Fujian	Gwadar Port	8180	0.5	4090	1700	5790	6440	10530
Jiangxi	Gwadar Port	7640	0.5	3820	1700	5520	6440	10260
Shandong	Gwadar Port	7106	0.5	3553	1700	5253	6440	9993
Henan	Gwadar Port	7013	0.5	3506.5	1700	5206.5	6440	9946.5
Tianjin	Gwadar Port	7215	0.5	3607.5	1700	5307.5	6440	10047.5
Beijing	Gwadar Port	7143	0.5	3571.5	1700	5271.5	6440	10011.5
Hebei	Gwadar Port	6912	0.5	3456	1700	5156	6440	9896
Liaoning	Gwadar Port	7844	0.5	3922	1700	5622	6440	10362
Jilin	Gwadar Port	8233	0.5	4116.5	1700	5816.5	6440	10556.5
Heilongjiang	Gwadar Port	7950	0.5	3975	1700	5675	6440	10415
Qinghai	Gwadar Port	5673	0.5	2836.5	1700	4536.5	6440	9276.5
Gansu	Gwadar Port	5892	0.5	2946	1700	4646	6440	9386
Ningxia	Gwadar Port	6127	0.5	3063.5	1700	4763.5	6440	9503.5
Shanxi	Gwadar Port	6693	0.5	3346.5	1700	5046.5	6440	9786.5
Shaanxi	Gwadar Port	6545	0.5	3272.5	1700	4972.5	6440	9712.5
Sichuan	Gwadar Port	6861	0.5	3430.5	1700	5130.5	6440	9870.5
Chongqing	Gwadar Port	6987	0.5	3493.5	1700	5193.5	6440	9933.5
Yunnan	Gwadar Port	7680	0.5	3840	1700	5540	6440	10280
Guizhou	Gwadar Port	7364	0.5	3682	1700	5382	6440	10122
Hunan	Gwadar Port	7524	0.5	3762	1700	5462	6440	10202
Hubei	Gwadar Port	7281	0.5	3640.5	1700	5340.5	6440	10080.5
Summary
Provinces	Gwadar Port	Total cost to MiddleEast (Tradational Route)	Total cost to MiddleEast (New CPEC Route)	Difference	Total cost to Europe (Tradational Route)	Total cost to Europe (New CPEC Route)	Difference
Xinjiang	Shanghai Port	5343	3100	2243	9881	7840	2041
Tibet	Shanghai Port	5345	4761	584	9883	9501	382
Inner Mongolia	Shanghai Port	4242	5101.5	-859.5	8780	9841.5	-1061.5
Guangdong	Guangzhou Port	4811	5780	-969	7949	10520	-2571
Guangxi	Guangzhou Port	5105	5668.5	-563.5	8243	10408.5	-2165.5
Hainan	Guangzhou Port	5077	5964	-887	8215	10704	-2489
Shanghai	Shanghai Port	3370.5	5657	-2286.5	10343.5	10397	-53.5
Jiangsu	Shanghai Port	3524	5512	-1988	10497	10252	245
Anhui	Shanghai Port	3601.5	5429	-1827.5	10574.5	10169	405.5
Zhejiang	Ningbo Port	3923	5635	-1712	7961	10375	-2414
Fujian	Ningbo Port	4219	5790	-1571	8257	10530	-2273
Jiangxi	Ningbo Port	4204	5520	-1316	8242	10260	-2018
Shandong	Qingdao Port	3654.5	5253	-1598.5	8076.5	9993	-1916.5
Henan	Qingdao Port	3822.5	5206.5	-1384	8244.5	9946.5	-1702
Tianjin	Tianjin Port	3612.5	5307.5	-1695	7934.5	10047.5	-2113
Beijing	Tianjin Port	3670	5271.5	-1601.5	7992	10011.5	-2019.5
Hebei	Tianjin Port	3781.5	5156	-1374.5	8103.5	9896	-1792.5
Liaoning	Dalian Port	3785	5622	-1837	8107	10362	-2255
Jilin	Dalian Port	3977.5	5816.5	-1839	8299.5	10556.5	-2257
Heilongjiang	Dalian Port	4049.5	5675	-1625.5	8371.5	10415	-2043.5
Qinghai	Shanghai Port	4497.5	4536.5	-39	9035.5	9276.5	-241
Gansu	Shanghai Port	4375.5	4646	-270.5	8913.5	9386	-472.5
Ningxia	Shanghai Port	4362.5	4763.5	-401	8900.5	9503.5	-603
Shanxi	Shanghai Port	4056.5	5046.5	-990	8594.5	9786.5	-1192
Shaanxi	Shanghai Port	4081	4972.5	-891.5	8619	9712.5	-1093.5
Sichuan	Shanghai Port	4352.5	5130.5	-778	8890.5	9870.5	-980
Chongqing	Shanghai Port	4218.5	5193.5	-975	8756.5	9933.5	-1177
Yunnan	Shanghai Port	4562.5	5540	-977.5	9100.5	10280	-1179.5
Guizhou	Shanghai Port	4288	5382	-1094	8826	10122	-1296
Hunan	Shanghai Port	3927.5	5462	-1534.5	8465.5	10202	-1736.5
Hubei	Shanghai Port	3784	5340.5	-1556.5	8322	10080.5	-1758.5
